# Supplementary material for: Upregulation of GnT-IVa and Its Critical Roles in ATRA-Induced Differentiation of Acute Promyelocytic Leukemia Cells
Source: Biomolecules. 2026 May 21;16(5):756. doi: 10.3390/biom16050756 (PMC13204627; doi:10.3390/biom16050756)
Supplement: Supplementary file 1 [file biomolecules-16-00756-s001.zip]

Archive with 2 entries (2 files):
- biomolecules-4293074-Supplementary Figure S1-S3.pdf
- biomolecules-4293074-Supplementary Figure S4.pdf
